# Supplementary material for: Efficacy of Intravitreal injection of 2-Methoxyestradiol in regression of neovascularization of a retinopathy of prematurity rat model
Source: BMC Ophthalmol. 2017 Apr 4;17:38. doi: 10.1186/s12886-017-0433-3 (PMC5379748; doi:10.1186/s12886-017-0433-3)
Supplement: Additional file 1: — Data.xlsx includes raw data of ROP animal models that were injected inravitreally using two different concentrations of 2-Methoxyestradiol (2-ME) nanoparticles in order to produce regression of neovascularization (NVs) and the data of the control groups. The file includes one data sheet. The sheet includes data of each animal in terms of endothelial cell count on vitreal side, percentage of vascular endothelial growth factor (VEGF) expression and percentage of glial fibrillary acidic protein (GFAP) expression before and after treatment. (XLSX 12 kb) [file 12886_2017_433_MOESM1_ESM.xlsx]

## Sheet: Sheet1
animal No.	control negative Endothelial cell count on vitreal side (14 eye)=room air	control positive (II) Endothelial cell count on vitreal side (21 eyes) =OIR	control positive (I) endothelial cell count on vireal side (7 eyes)=Nanoemulsion group	LM (Endothelial cell count on vitreal side)	HM (Endothelial cell count on vitreal side)	(VEGF expression %) control negative	VEGF expression % control positive (II)	(VEGF expression %)control positive (I)	(VEGF expression %)LM	(VEGF expression %)HM	(GFAP expression %) control negative	(GFAP expression %) control positive (II)	(GFAP expression %) control positive (I)	(GFAP expression %) LM	(GFAP expression % ) HM
1	0	16	18	4	4	0	0.01	0.01	0.01	0.021	2.08	15.63	16.63	11.54	5.82
2	0	18	14	3	3	0	0.01	0.01	0.02	0.07	1.91	17.52	14.52	11.32	6.11
3	0	13	15	3	3	0	0.02	0.02	0.04	0.03	1.87	16.32	15.32	12.13	4.32
4	0	15	15	6	0	0	0.03	0.02	0.01	0.29	1.73	16.52	13.52	10.9	3.92
5	0	20	20	6	3	0	0.05	0.01	0.08	0.03	2.12	14.45	14.8	9.82	5.22
6	0	19	16	3	3	0	0.02	0.03	0.04	0.02	2.58	16.23	16.23	12.65	4.82
7	0	18	13		0	0	0.04	0.01		0.01	2.82	15.59	15.7		4.25
8	0	16				0	0.04				2.73	14.28
9	0	13				0	0.01				1.92	14.89
10	0	16				0	0.01				2.23	10.73
11	0	15				0	0.02				1.89	15.92
12	0	21				0	0.03				2.1	16.85
13	0	16				0	0.05				2.54	17.59
14	0	17				0	0.02				2.83	18.92
		17					0.02					14.8
		17					0.03					17.52
		18					0.03					15.3
		14					0.01					16.52
		20					0.01					14.45
		20					0.02					16.23
		19					0.01					15.9
